# Supplementary material for: Calcium Chelidonate: Semi-Synthesis, Crystallography, and Osteoinductive Activity In Vitro and In Vivo
Source: Pharmaceuticals (Basel). 2021 Jun 17;14(6):579. doi: 10.3390/ph14060579 (PMC8235635; doi:10.3390/ph14060579)
Supplement: Supplementary file 1 [file pharmaceuticals-14-00579-s001.zip]

Archive with 1 entries (1 files):
- pharmaceuticals-1248189-supplementary.pdf
